# Supplementary material for: Peripheral Blood T Cell Gene Expression Responses to Exercise and HMB in Sarcopenia
Source: Nutrients. 2021 Jul 5;13(7):2313. doi: 10.3390/nu13072313 (PMC8308783; doi:10.3390/nu13072313)
Supplement: Supplementary file 1 [file nutrients-13-02313-s001.zip]

Archive with 1 entries (1 files):
- nutrients-1250034-supplementary.pdf
